# Supplementary material for: Patient-derived scaffolds influence secretion profiles in cancer cells mirroring clinical features and breast cancer subtypes
Source: Cell Commun Signal. 2021 Jun 5;19:66. doi: 10.1186/s12964-021-00746-7 (PMC8178857; doi:10.1186/s12964-021-00746-7)
Supplement: Supplementary file 2 — Additional file 1. Name, abbreviation, secretion location and pathway inclusions for all investigated proteins. [file 12964_2021_746_MOESM2_ESM.xlsx]

## Sheet: Blad1
Protein	Protein abbreviation	uniprot	MCF7 2D	MCF7 PDS	MDA-MB-231 2D	MDA-MB-231 PDS	angiogenisis	apoptosis/cell killing	catabolic process	cell adhesion	chemotaxis	coagulation	inflammatory response	MAPK cascade	metabolism/autophagy	platelet activation	promote tummor immunity	proteolysis	response to hormone	respons to hypoxia	supress tumor immunity	vascular and tissue remodeling	wound healing
Adenosine deaminase	ADA	P00813		ü		ü									ü
Adhesion G-protein coupled receptor G1	ADGRG1	Q9Y653		ü		ü																ü
Aminopeptidase N	AP-N	P15144					ü		ü
Angiopoietin-1	ANG-1	Q15389		ü	ü	ü																ü
Angiopoietin-1 receptor	TIE2	Q02763			ü	ü																ü
Angiopoietin-2	ANG-2	O15123																				ü
Arginase-1	ARG1	P05089																			ü
Azurocidin	AZU1	P20160		ü	ü	ü				ü	ü		ü					ü
Bleomycin hydrolase	BLMH	Q13867		ü	ü	ü												ü
Cadherin-5	CDH5	P33151								ü
Carbonic anhydrase 9	CA9	Q16790		ü	ü	ü									ü							ü
Carboxypeptidase A1	CPA1	P15085		ü														ü
Carboxypeptidase B	CPB1	P15086			ü	ü
Caspase-3	CASP-3	P42574			ü	ü			ü	ü								ü		ü			ü
Caspase-8	CASP-8	Q14790	ü	ü	ü	ü		ü
Cathepsin D	CTSD	P07339	ü	ü	ü	ü			ü
Cathepsin Z	CTSZ	Q9UBR2			ü	ü			ü									ü
C-C motif chemokine 2	CCL2	P13500	ü	ü
C-C motif chemokine 3	CCL3	P10147			ü	ü					ü
C-C motif chemokine 4	CCL4	P13236				ü					ü
C-C motif chemokine 7	MCP-3	P80098									ü
C-C motif chemokine 8	MCP-2	P80075									ü
C-C motif chemokine 13	CCL13	Q99616		ü	ü	ü																ü
C-C motif chemokine 15	CCL15	Q16663									ü		ü	ü
C-C motif chemokine 16	CCL16	O15467		ü	ü	ü					ü		ü	ü
C-C motif chemokine 17	CCL17	Q92583				ü					ü										ü
C-C motif chemokine 19	CCL19	Q99731				ü					ü										ü
C-C motif chemokine 20	CCL20	P78556			ü	ü					ü										ü
C-C motif chemokine 22	CCL22	O00626
C-C motif chemokine 23	CCL23	P55773				ü					ü											ü
C-C motif chemokine 24	CCL24	O00175			ü	ü	ü				ü		ü	ü
CD166 antigen	ALCAM	Q13740	ü	ü	ü	ü				ü	ü
CD27 antigen	CD27	P26842
CD40 ligand	CD40L	P29965		ü				ü									ü
CD40L receptor	CD40	P25942		ü	ü	ü											ü
CD70 antigen	CD70	P32970				ü											ü
CD83 antigen	CD83	Q01151			ü	ü											ü
Chitinase-3-like protein 1	CHI3L1	P36222		ü			ü						ü	ü
Chitotriosidase-1	CHIT1	Q13231							ü
Collagen alpha-1(I) chain	COL1A1	P02452		ü	ü	ü			ü	ü		ü				ü			ü				ü
Complement component C1q receptor	CD93	Q9NPY3							ü	ü
Contactin-1 (CNTN1)	CNTN1	Q12860		ü						ü
C-X-C motif chemokine 1	CXCL1	P09341		ü	ü	ü					ü										ü	ü
C-X-C motif chemokine 5	CXCL5	P42830			ü	ü					ü										ü	ü
C-X-C motif chemokine 9	CXCL9	Q07325			ü	ü					ü						ü					ü
C-X-C motif chemokine 10	CXCL10	P02778		ü	ü	ü											ü					ü
C-X-C motif chemokine 11	CXCL11	O14625			ü	ü					ü						ü				ü	ü
C-X-C motif chemokine 13	CXCL13	O43927		ü		ü					ü						ü				ü
C-X-C motif chemokine 16	CXCL16	Q9H2A7	ü	ü		ü					ü
Cystatin-B	CSTB	P04080	ü	ü	ü	ü												ü
Cytotoxic and regulatory T-cell molecule	CRTAM	O95727			ü	ü											ü
Decorin	DCN	P07585	ü	ü		ü																ü
Elafi	PI3	P19957		ü	ü	ü
Ephrin type-B receptor 4	EPHB4	P54760				ü	ü			ü
Epidermal growth factor receptor	EGFR	P00533		ü		ü			ü	ü				ü
Epithelial cell adhesion molecule	EP-CAM	P16422	ü	ü		ü				ü
E-selectin	SELE	P16581								ü			ü
Fas antigen ligand	FASLG	P48023						ü
Fatty acid-binding protein, adipocyte	FABP4	P15090							ü				ü
Fibroblast growth factor 2	FGF-2	P09038				ü																ü
Fractalkine	CX3CL1	P78423			ü	ü					ü						ü
Galectin-1	GAL-1	P09382		ü	ü	ü															ü	ü
Galectin-3	GAL-3	P17931	ü	ü	ü	ü				ü	ü
Galectin-4	GAL-4	P56470								ü
Galectin-9	GAL-9	O00182			ü	ü		ü													ü	ü
Granulins	GRN	P28799	ü	ü	ü	ü
Granzyme A	GZMA	P12544		ü	ü	ü		ü
Granzyme B	GZMB	P10144			ü	ü		ü
Granzyme H	GZMH	P20718				ü		ü
Growth/differentiation factor 15	GDF-15	Q99988	ü	ü	ü	ü								ü
Heme oxygenase 1	HO-1	P09601		ü	ü	ü									ü
Hepatocyte growth factor	HGF	P14210				ü																ü
ICOS ligand	ICOSLG	O75144				ü											ü
Insulin-like growth factor-binding protein 1	IGFBP-1	P08833			ü	ü													ü				ü
Insulin-like Growth Factor-Binding Protein 2	IGFBP-2	P18065	ü	ü						ü
Insulin-like growth factor-binding protein 7	IGFBP-7	Q16270			ü	ü				ü
Integrin beta-2	ITGB2	P05107			ü	ü	ü			ü	ü		ü
Intercellular adhesion molecule 2	ICAM-2	P13598								ü
Interferon beta	INF-beta	P01574
Interferon gamma	INF-gamma	P01579															ü
Interleukin-1 alpha	IL-1 alpha	P01583			ü	ü											ü				ü	ü
Interleukin-1 receptor type 1	IL-1RT1	P14778				ü							ü
Interleukin-1 receptor type 2	IL-1RT2	P27930
Interleukin-2	IL-2	P60568															ü
Interleukin-2 receptor subunit alpha	IL-2RA	P01589								ü			ü	ü
Interleukin-4	IL-4	P05112				ü															ü
Interleukin-5	IL-5	P05113																			ü
Interleukin-6	IL-6	P05231	ü	ü	ü	ü											ü				ü
Interleukin-6 receptor subunit alpha	IL-6RA	P08887	ü	ü		ü					ü		ü	ü
Interleukin-7	IL-7	P13232			ü	ü											ü
Interleukin-8	IL-8	P10145	ü	ü	ü	ü					ü										ü	ü
Interleukin-10	IL-10	P22301				ü															ü
Interleukin-12	IL-12RB1	P29459,P29460				ü
Interleukin-12 receptor subunit beta-1	IL-12RB1	P42701															ü
Interleukin-13	IL-13	P35225			ü	ü															ü
Interleukin-17 receptor A	IL-17RA	Q96F46		ü		ü					ü		ü
Interleukin-18	IL-18	Q14116			ü	ü											ü				ü
Interleukin-18-binding protein	IL-18BP	O95998
Interleukin-21	IL-21	Q9HBE4
Interleukin-33	IL-33	O95760																			ü
Interleukin-35	IL-35	Q14213,P29459
Junctional adhesion molecule A	JAMA	Q9Y624	ü	ü		ü							ü
Kallikrein-6	KLK6	Q92876	ü	ü					ü									ü					ü
Latency-associated peptide transforming growth factor beta-1	LAP TGF-beta-1	P01137			ü	ü															ü
Low-density lipoprotein receptor	LDL-R	P01130		ü	ü	ü			ü
Lymphotoxin-beta receptor	LTBR	P36941	ü	ü	ü	ü							ü	ü
Lysosome-associated membrane glycoprotein 3	LAMP3	Q9UQV4			ü	ü															ü
Macrophage colony-stimulating factor 1	CSF-1	P09603		ü	ü	ü															ü
Matrix extracellular phosphoglycoprotein	MEPE	Q9NQ76
Matrix metalloproteinase-2	MMP-2	P08253					ü		ü									ü		ü
Matrix metalloproteinase-3	MMP-3	P08254				ü			ü									ü
Matrix metalloproteinase-7	MMP-7	P09237			ü	ü		ü													ü
Matrix metalloproteinase-9	MMP-9	P14780							ü									ü
Matrix metalloproteinase-12	MMP-12	P39900		ü		ü															ü	ü
Metalloproteinase inhibitor 4	TIMP4	Q99727		ü					ü					ü				ü	ü
MHC class I polypeptide-related sequence A/B	MICA/B	Q29983,Q29980	ü	ü	ü	ü															ü
Monocyte chemotactic protein 1	MCP-1	P13500		ü	ü	ü	ü			ü	ü		ü	ü					ü	ü		ü
Myeloblastin	PRTN3	P24158		ü	ü	ü			ü			ü											ü
Myeloperoxidase	MPO	P05164			ü	ü			ü
Myoglobin	MB	P02144		ü																ü
Natural cytotoxicity triggering receptor	NCR1	O76036															ü
Natural killer cell receptor 2B4	CD244	Q9BZW8															ü
Natural killer cells antigen CD94	KLRD1	Q13241				ü											ü
Neurogenic locus notch homolog protein 3	Notch-3	Q9UM47					ü
Nitric oxide synthase, endothelial	NOS3	P29474																				ü
N-terminal prohormone brain natriuretic peptide	NT-proBNP	NA
Osteopontin	OPN	P10451								ü			ü
Osteoprotegerin	OPG	O00300		ü	ü	ü							ü	ü
Paraoxonase	PON3	Q15166		ü					ü
Peptidoglycan recognition protein 1	PGLYRP1	O75594		ü	ü	ü			ü				ü
Perlecan	PLC	P98160	ü	ü	ü	ü	ü		ü
Placenta growth factor	PGF	P49763	ü	ü	ü	ü																ü
Plasminogen activator inhibitor 1	PAI	P05121	ü	ü	ü	ü	ü			ü	ü	ü	ü					ü					ü
Platelet endothelial cell adhesion molecule	PECAM-1	P16284								ü
Platelet-derived growth factor subunit A	PDGF-A	P04085	ü	ü		ü	ü				ü	ü		ü		ü				ü			ü
Platelet-derived growth factor subunit B	PDGF-B	P01127	ü	ü	ü	ü																ü
Pleiotrophin	PTN	P21246			ü	ü																ü
Pro-epidermal growth factor	EGF	P01133			ü	ü																ü
Programmed cell death 1 ligand 1	PD-L1	Q9NZQ7			ü	ü															ü
Programmed cell death 1 ligand 2	PD-L2	Q9BQ51				ü															ü
Programmed cell death protein 1	PDCD1	Q15116		ü																	ü
Proprotein convertase subtilisin/kexin type 9	PCSK9	Q8NBP7				ü			ü									ü	ü
Protein delta homolog 1	DLK-1	P80370
P-selectin	SELP	P16109								ü		ü	ü			ü							ü
Pulmonary surfactant-associated protein D	PSP-D	P35247								ü	ü
Resistin	RETN	Q9HD89																	ü
Retinoic acid receptor responder protein 2	RARRES2	Q99969				ü			ü		ü		ü						ü
Scavenger receptor cysteine-rich type 1 protein M130	CD163	Q86VB7											ü
Secretoglobin family 3A member 2	SCGB3A2	Q96PL1
Spondin-1	SPON-1	Q9HCB6								ü
ST2 protein	ST2	Q01638											ü
Stromal cell-derived factor 1	CXCL12	P48061									ü										ü	ü
Tartrate-resistant acid phosphatase type 5	TR-AP	P13686			ü	ü				ü			ü
T-cell surface glycoprotein CD4	CD4	P01730		ü	ü	ü											ü				ü
T-cell surface glycoprotein CD5	CD5	P06127				ü											ü				ü
T-cell surface glycoprotein CD8 alpha chain	CD8A	P01732															ü
T-cell-specific surface glycoprotein CD28	CD28	P10747			ü	ü											ü
Tissue factor pathway inhibitor	TFPI	P10646	ü	ü	ü	ü						ü											ü
Tissue-type plasminogen activator	t-PA	P00750	ü	ü	ü	ü						ü						ü		ü			ü
TNF-related apoptosis-inducing ligand	TRAIL	P50591			ü	ü		ü
Transferrin receptor protein 1	TR	P02786		ü		ü							ü							ü
Trefoil factor 3	TFF3	Q07654	ü	ü	ü	ü
Trem-like transcript 2 protein	TLT-2	Q5T2D2								ü
Tumor necrosis factor	TNF	P01375															ü				ü	ü
Tumor necrosis factor ligand superfamily member 12	TWEAK	O43508			ü	ü		ü														ü
Tumor necrosis factor ligand superfamily member 13B	TNFSF13B	Q9Y275				ü
Tumor necrosis factor ligand superfamily member 14	TNFSF14	O43557			ü	ü											ü
Tumor necrosis factor receptor superfamily member 6	FAS	P25445		ü		ü				ü			ü	ü				ü	ü	ü
Tumor necrosis factor receptor superfamily member 10C	TNFRSF10C	O14798											ü
Tumor necrosis factor receptor superfamily member 14	TNFRSF14	Q92956								ü			ü	ü
Tumor necrosis factor receptor 1	TNF-R1	P19438	ü	ü	ü	ü							ü
Tumor necrosis factor receptor 2	TNF-R2	P20333				ü			ü				ü	ü				ü
Tumor necrosis factor receptor superfamily member 4	TNFRSF4	P43489			ü	ü											ü
Tumor necrosis factor receptor superfamily member 9	TNFRSF9	Q07011			ü	ü											ü
Tumor necrosis factor receptor superfamily member 12A	TNFRSF12A	Q9NP84	ü	ü	ü	ü		ü														ü
Tumor necrosis factor receptor superfamily member 21	TNFRSF21	O75509	ü	ü	ü	ü		ü
Tyrosine-protein kinase receptor UFO	AXL	P30530			ü	ü				ü		ü	ü			ü							ü
Tyrosine-protein phosphatase non- receptor type substrate 1	SHPS-1	P78324	ü	ü						ü
Urokinase plasminogen activator surface receptor	U-PAR	Q03405		ü	ü	ü					ü	ü						ü					ü
Urokinase-type plasminogen activator	uPA	P00749		ü	ü	ü	ü			ü	ü	ü						ü		ü			ü
Vascular endothelial growth factor A	VEGFA	P15692	ü	ü	ü	ü																ü
Vascular endothelial growth factor C	VEGFC	P49767			ü	ü
Vascular endothelial growth factor receptor 2	VEGFR-2	P35968			ü	ü																ü
von Willebrand factor	Vwf	P04275								ü		ü				ü							ü
