# Supplementary material for: Patient-derived scaffolds influence secretion profiles in cancer cells mirroring clinical features and breast cancer subtypes
Source: Cell Commun Signal. 2021 Jun 5;19:66. doi: 10.1186/s12964-021-00746-7 (PMC8178857; doi:10.1186/s12964-021-00746-7)
Supplement: Supplementary file 3 — Additional file 2. Correlation table with p-values for all proteins in SOM1, SOM2 and SOM3. [file 12964_2021_746_MOESM3_ESM.xlsx]

## Sheet: Blad1
p-values	Proteins	SOM1-(SOM2+SOM3)	SOM2-(SOM1+SOM3)	SOM3-(SOM1+SOM2)
	ADA	0.002	0.024	0.607
	ADGRG1	0.744	0.171	0.142
	ALCAM	0.086	0.006	<0.0001
	ANG_1	<0.0001	0.436	0.003
	AZU1	0.902	0.076	0.096
	BLM_hydrolase	0.912	<0.0001	0.002
	CA9	0.671	0.119	0.298
	CASP_8	<0.0001	0.913	<0.0001
	CCL13	0.18	0.685	0.483
	CCL16	0.179	0.131	0.788
	CCL2	<0.0001	0.786	<0.0001
	CD4	0.003	0.04	0.612
	CD40	0.035	0.624	0.216
	CHI3L1	0.502	<0.0001	0.01
	CNTN1	0.395	0.03	0.01
	COL1A1	<0.0001	0.717	0.001
	CPA1	0.172	0.095	0.011
	CSF_1	<0.0001	0.87	0.003
	CSTB	0.101	0.001	<0.0001
	CTSD	0.374	0.002	<0.0001
	CXCL1	0.065	0.633	0.299
	CXCL10	0.001	0.126	0.229
	CXCL13	0.645	0.508	0.826
	CXCL16	<0.0001	0.002	<0.0001
	DCN	0.571	0.355	0.206
	EGFR	0.902	0.74	0.845
	Ep_CAM	0.342	0.018	0.004
	FAS	0.002	0.074	0.379
	Gal_1	<0.0001	0.31	0.039
	Gal_3	0.454	0.005	0.061
	Gal_9	<0.0001	0.856	0.001
	GDF_15	0.032	0.052	0.987
	GRN	0.001	<0.0001	<0.0001
	GZMA	0.807	0.163	0.299
	HO_1	0.007	0.163	0.001
	IGFBP_2	0.019	0.007	<0.0001
	IL_17RA	1	0.222	0.281
	IL_6	<0.0001	0.798	<0.0001
	IL_6RA	<0.0001	0.046	<0.0001
	IL_8	0.241	0.772	0.501
	JAM_A	0.072	0.014	<0.0001
	KLK6	<0.0001	0.073	<0.0001
	LDL_receptor	0.01	0.023	0.584
	LTBR	0.043	0.073	0.001
	MB	0.129	0.008	<0.0001
	MCP_1	0.141	0.401	0.056
	MIC_A_B	<0.0001	0.928	0.001
	MMP_12	0.804	0.446	0.384
	OPG	0.008	0.041	<0.0001
	PAI	<0.0001	0.664	0.007
	PDCD1	0.939	0.518	0.528
	PDGF_subunit_A	<0.0001	0.002	<0.0001
	PDGF_subunit_B	0.419	0.425	0.178
	PGLYRP1	0.323	0.19	0.052
	PI3	0.213	0.002	0.073
	PLC	<0.0001	0.355	<0.0001
	PlGF	<0.0001	0.55	0.001
	PON3	0.395	0.03	0.01
	PRTN3	0.909	0.019	0.047
	SHPS_1	0.001	0.126	0.229
	t_PA	0.492	0.046	0.021
	TFF3	<0.0001	0.885	0.001
	TFPI	0.005	0.828	0.015
	TIMP4	0.977	0.093	0.144
	TNF_R1	0.157	0.006	<0.0001
	TNFRSF12A	0.002	0.147	0.236
	TNFRSF21	<0.0001	0.133	0.014
	TR	0.14	0.617	0.107
	TR_AP	0.21	0.174	0.833
	U_PAR	0.001	0.514	0.043
	uPA	0.257	0.494	0.769
	VEGF_A	0.642	0.007	0.042
