# Supplementary material for: Patient-derived scaffolds influence secretion profiles in cancer cells mirroring clinical features and breast cancer subtypes
Source: Cell Commun Signal. 2021 Jun 5;19:66. doi: 10.1186/s12964-021-00746-7 (PMC8178857; doi:10.1186/s12964-021-00746-7)
Supplement: Supplementary file 4 — Additional file 3. Correlation table with p-values and q-values (FDR) for all investigated proteins. [file 12964_2021_746_MOESM4_ESM.xlsx]

## Sheet: MCF7
Grade (1+2 vs 3)	p-value	q-value		Metastasis in lymph node	p-value	q-value		Relapse	p-value	q-value
PAI	<0.0001	<0.0072		CD40	0.017	1.224		LDL_receptor	0.041	2.952
ADA	0.002	0.072		CCL16	0.019	0.684		ADGRG1	0.048	1.728
IL_6	0.004	0.096		IL_6	0.021	0.504		IL_17RA	0.051	1.224
GDF_15	0.021	0.378		CCL13	0.053	0.954		Gal_3	0.119	2.142
CXCL1	0.028	0.4032		ADGRG1	0.076	1.0944		PDCD1	0.12	1.728
LDL_receptor	0.053	0.636		CNTN1	0.093	1.116		CPA1	0.171	2.052
TFPI	0.076	0.781714		CD4	0.115	1.18286		PGLYRP1	0.193	1.98514
Gal_1	0.079	0.711		GDF_15	0.125	1.125		TFPI	0.194	1.746
CCL2	0.082	0.656		ALCAM	0.131	1.048		uPA	0.216	1.728
U_PAR	0.089	0.6408		PRTN3	0.137	0.9864		CCL16	0.22	1.584
CSTB	0.1	0.654545		ADA	0.18	1.17818		CSF_1	0.228	1.49236
PDGF_subunit_A	0.104	0.624		Gal_9	0.189	1.134		PAI	0.266	1.596
PDCD1	0.123	0.681231		FAS	0.209	1.15754		CXCL10	0.27	1.49538
IL_6RA	0.136	0.699429		CXCL10	0.213	1.09543		TNFRSF21	0.32	1.64571
TNFRSF21	0.141	0.6768		CXCL13	0.225	1.08		COL1A1	0.343	1.6464
ADGRG1	0.165	0.7425		PDCD1	0.229	1.0305		GDF_15	0.343	1.5435
HO_1	0.177	0.749647		CASP_8	0.242	1.02494		JAM_A	0.343	1.45271
CPA1	0.184	0.736		Gal_1	0.242	0.968		MB	0.355	1.42
Gal_9	0.187	0.708632		AZU1	0.266	1.008		ANG_1	0.367	1.39074
CCL16	0.193	0.6948		CCL2	0.306	1.1016		FAS	0.378	1.3608
GRN	0.2	0.685714		PAI	0.318	1.09029		CASP_8	0.38	1.30286
PON3	0.224	0.733091		TIMP4	0.34	1.11273		ADA	0.391	1.27964
JAM_A	0.228	0.713739		CSF_1	0.342	1.07061		Gal_1	0.393	1.23026
CXCL13	0.24	0.72		EGFR	0.359	1.077		ALCAM	0.419	1.257
CCL13	0.242	0.69696		CSTB	0.381	1.09728		PDGF_subunit_B	0.52	1.4976
Ep_CAM	0.243	0.672923		Gal_3	0.394	1.09108		CD4	0.557	1.54246
TNF_R1	0.292	0.778667		GRN	0.394	1.05067		MCP_1	0.574	1.53067
CASP_8	0.3	0.771429		CTSD	0.408	1.04914		TR_AP	0.59	1.51714
CHI3L1	0.307	0.762207		KLK6	0.408	1.01297		CXCL16	0.598	1.48469
CD40	0.341	0.8184		CXCL1	0.417	1.0008		GRN	0.598	1.4352
COL1A1	0.347	0.805935		IGFBP_2	0.422	0.980129		TNFRSF12A	0.598	1.3889
ALCAM	0.367	0.82575		IL_6RA	0.422	0.9495		TR	0.601	1.35225
CSF_1	0.387	0.844364		LTBR	0.465	1.01455		SHPS_1	0.629	1.37236
IL_17RA	0.387	0.819529		HO_1	0.488	1.03341		OPG	0.631	1.33624
MIC_A_B	0.387	0.796114		CA9	0.495	1.01829		CD40	0.647	1.33097
PI3	0.409	0.818		MMP_12	0.498	0.996		BLM_hydrolase	0.658	1.316
PDGF_subunit_B	0.43	0.836757		BLM_hydrolase	0.503	0.978811		CXCL1	0.661	1.28627
MCP_1	0.431	0.816632		JAM_A	0.527	0.998526		IL_6RA	0.665	1.26
uPA	0.469	0.865846		TNFRSF21	0.559	1.032		KLK6	0.665	1.22769
KLK6	0.476	0.8568		t_PA	0.559	1.0062		TFF3	0.665	1.197
TFF3	0.5	0.878049		GZMA	0.572	1.00449		MMP_12	0.684	1.20117
IGFBP_2	0.524	0.898286		PDGF_subunit_B	0.575	0.985714		CXCL13	0.697	1.19486
PlGF	0.537	0.899163		PGLYRP1	0.586	0.981209		PLC	0.699	1.17042
PLC	0.562	0.919636		ANG_1	0.592	0.968727		Ep_CAM	0.734	1.20109
CXCL16	0.575	0.92		OPG	0.592	0.9472		PlGF	0.734	1.1744
CA9	0.655	1.02522		TFPI	0.592	0.926609		U_PAR	0.734	1.14887
MB	0.655	1.0034		TNF_R1	0.592	0.906894		CHI3L1	0.737	1.12902
CD4	0.658	0.987		Ep_CAM	0.609	0.9135		IL_8	0.752	1.128
EGFR	0.666	0.978612		MB	0.609	0.894857		VEGF_A	0.752	1.10498
VEGF_A	0.697	1.00368		COL1A1	0.644	0.92736		PRTN3	0.756	1.08864
GZMA	0.719	1.01506		IL_17RA	0.644	0.909176		IL_6	0.759	1.07153
CXCL10	0.781	1.08138		MIC_A_B	0.715	0.99		PON3	0.759	1.05092
OPG	0.798	1.08408		PLC	0.715	0.971321		CNTN1	0.763	1.03653
CNTN1	0.804	1.072		PlGF	0.715	0.953333		Gal_9	0.77	1.02667
SHPS_1	0.838	1.09702		PI3	0.724	0.947782		HO_1	0.797	1.04335
Gal_3	0.842	1.08257		U_PAR	0.752	0.966857		DCN	0.815	1.04786
LTBR	0.857	1.08253		CPA1	0.759	0.958737		TIMP4	0.815	1.02947
BLM_hydrolase	0.86	1.06759		TR	0.779	0.967034		CTSD	0.824	1.0229
FAS	0.861	1.05071		CXCL16	0.846	1.03241		PI3	0.824	1.00556
PRTN3	0.864	1.0368		IL_8	0.846	1.0152		GZMA	0.854	1.0248
AZU1	0.867	1.02334		SHPS_1	0.847	0.999738		PDGF_subunit_A	0.861	1.01626
DCN	0.872	1.01265		TR_AP	0.847	0.983613		LTBR	0.898	1.04284
TR	0.875	1		DCN	0.855	0.977143		AZU1	0.91	1.04
CTSD	0.917	1.03163		CHI3L1	0.858	0.96525		t_PA	0.916	1.0305
IL_8	0.917	1.01575		PON3	0.865	0.958154		CSTB	0.935	1.03569
MMP_12	0.918	1.00145		uPA	0.885	0.965455		CCL13	0.94	1.02545
PGLYRP1	0.946	1.0166		MCP_1	0.904	0.971463		CA9	0.972	1.04454
TNFRSF12A	0.947	1.00271		VEGF_A	0.922	0.976235		CCL2	0.972	1.02918
t_PA	0.947	0.988174		TFF3	0.961	1.00278		IGFBP_2	0.972	1.01426
TR_AP	0.956	0.983314		TNFRSF12A	0.961	0.988457		MIC_A_B	0.972	0.999771
TIMP4	0.968	0.981634		LDL_receptor	0.98	0.993803		TNF_R1	0.972	0.98569
ANG_1	0.992	0.992		PDGF_subunit_A	0.981	0.981		EGFR	0.982	0.982

## Sheet: 231
Grade (1+2 vs 3)	p-value	q-value		Metastasis in lymph node	p-value	q-value		Relapse	p-value	q-value
LAMP3	0.021	2.562		PCSK9	0.0131	1.5982		CCL4	0.0021	0.2562
TWEAK	0.024	1.464		EPHB4	0.0151	0.9211		MIC_A_B	0.0131	0.7991
FGF2	0.027	1.098		OPG	0.0481	1.95607		PDGF_subunit_B	0.0711	2.8914
CCL17	0.049	1.4945		TNF_R2	0.0481	1.46705		TNF_R2	0.0711	2.16855
COL1A1	0.054	1.3176		HGF	0.0521	1.27124		CCL3	0.0941	2.29604
ADA	0.06	1.22		LAP_TGF_beta_1	0.0591	1.2017		IL_17RA	0.0941	1.91337
LDL_receptor	0.063	1.098		uPA	0.0871	1.51803		TNFSF13B	0.1001	1.7446
AZU1	0.079	1.20475		ADGRG1	0.1041	1.58753		IGFBP_1	0.1051	1.60278
PI3	0.079	1.07089		CD40	0.1241	1.68224		AXL	0.1171	1.58736
PTN	0.088	1.0736		CXCL9	0.1381	1.68482		IGFBP_7	0.1171	1.42862
EGF	0.095	1.05364		CCL4	0.1811	2.00856		TRAIL	0.1241	1.37638
CXCL11	0.101	1.02683		IL7	0.1901	1.93268		CD70	0.1301	1.32268
EGFR	0.101	0.947846		TNFSF13B	0.2321	2.17817		t_PA	0.1831	1.71832
IL12	0.103	0.897571		CCL19	0.2431	2.11844		CRTAM	0.1921	1.67401
TR	0.106	0.862133		CCL3	0.2431	1.97721		PCSK9	0.1921	1.56241
GZMA	0.111	0.846375		LAMP3	0.2431	1.85364		CCL24	0.2011	1.53339
MPO	0.12	0.861176		RARRES2	0.2551	1.83072		EPHB4	0.2011	1.44319
PGLYRP1	0.12	0.813333		Gal_9	0.2671	1.81034		CASP_8	0.2101	1.42401
PRTN3	0.12	0.770526		CCL23	0.2921	1.87559		CD4	0.2201	1.41327
TR_AP	0.12	0.732		CD5	0.3051	1.86111		TNF_R1	0.2201	1.34261
CSF_1	0.127	0.73781		CXCL16	0.3051	1.77249		IL10	0.2301	1.33677
MMP_3	0.127	0.704273		Gal_3	0.3051	1.69192		PTN	0.2401	1.33146
TFPI	0.138	0.732		IL_6RA	0.3191	1.69262		GZMA	0.2611	1.38497
IL_1RT1	0.141	0.71675		MMP_3	0.3191	1.62209		TFPI	0.2611	1.32726
TNFRSF14	0.144	0.70272		Ep_CAM	0.3471	1.69385		CTSZ	0.2841	1.38641
FAS	0.17	0.797692		FAS	0.3471	1.6287		IL12	0.3081	1.4457
Gal_3	0.199	0.899185		Gal_1	0.3471	1.56838		TIE2	0.3081	1.39216
IL_17RA	0.212	0.923714		PGF	0.3621	1.57772		ADGRG1	0.3331	1.45136
GZMH	0.218	0.917103		PTN	0.3771	1.58642		IL13	0.3331	1.40132
t_PA	0.223	0.906867		IGFBP_7	0.3921	1.59454		IL7	0.3331	1.35461
LAP_TGF_beta_1	0.232	0.913032		ADA	0.4081	1.60607		TNFRSF21	0.3331	1.31091
IL13	0.238	0.907375		CASP_8	0.4081	1.55588		CD40	0.3461	1.31951
IGFBP_1	0.241	0.89097		GZMB	0.4241	1.56788		ITGB2	0.3461	1.27952
ITGB2	0.244	0.875529		MMP12	0.4241	1.52177		PI3	0.3591	1.28854
LTBR	0.25	0.871429		TR	0.4241	1.47829		LTBR	0.3731	1.30052
CD40	0.259	0.877722		CCL20	0.4571	1.54906		VEGFA	0.3731	1.26439
IL6	0.268	0.883676		CXCL13	0.4571	1.50719		CAIX	0.3871	1.27638
IL18	0.278	0.892526		EGF	0.4571	1.46753		PGF	0.3871	1.24279
BLM_hydrolase	0.28	0.875897		JAM_A	0.4571	1.4299		GZMB	0.4011	1.25472
CRTAM	0.292	0.8906		PDGF_subunit_B	0.4571	1.39416		TNFSF14	0.4301	1.3118
Ep_CAM	0.319	0.94922		TNFSF14	0.4571	1.36015		EGF	0.4451	1.32444
CTSD	0.33	0.958571		CCL16	0.4751	1.38005		VEGFR_2	0.4451	1.29291
GRN	0.33	0.936279		IL_17RA	0.4751	1.34796		CXCL9	0.4611	1.30824
VEGFC	0.33	0.915		ITGB2	0.4751	1.31732		GDF_15	0.4611	1.2785
MCP_4	0.34	0.921778		ALCAM	0.4921	1.33414		IL_1RT1	0.4611	1.25009
PCSK9	0.34	0.901739		IL10	0.4921	1.30513		HO_1	0.4761	1.2627
ALCAM	0.341	0.885149		COL1A1	0.5101	1.32409		MCP_1_2	0.4761	1.23583
DCN	0.341	0.866708		IL18	0.5101	1.2965		TR	0.4761	1.21009
U_PAR	0.341	0.84902		PD_L1	0.5101	1.27004		CSF_1	0.5091	1.26756
AXL	0.364	0.88816		TFF3	0.5101	1.24464		DCN	0.5251	1.28124
JAM_A	0.364	0.870745		IL13	0.5281	1.2633		CCL16	0.5591	1.33745
RARRES2	0.376	0.882154		MMP7	0.5281	1.239		CCL20	0.5591	1.31173
uPA	0.376	0.865509		PLC	0.5281	1.21563		Gal_3	0.5591	1.28698
PD_L2	0.388	0.876593		GZMH	0.5471	1.23604		PD_L2	0.5591	1.26315
CXCL1	0.4	0.887273		IL6	0.5661	1.25571		TNFRSF12A	0.5761	1.27789
MIC_A_B	0.4	0.871429		LTBR	0.5661	1.23329		U_PAR	0.5761	1.25507
CTSZ	0.425	0.909649		ANG_1	0.5851	1.25232		MPO	0.5941	1.27158
IL4	0.438	0.92131		IL_1_alpha	0.5851	1.23073		GRN	0.6111	1.28542
CD28	0.452	0.934644		VEGFR_2	0.6041	1.24916		PLC	0.6111	1.26363
Gal_1	0.452	0.919067		CCL17	0.6241	1.269		TR_AP	0.6111	1.24257
GZMB	0.457	0.914		DCN	0.6241	1.2482		LAP_TGF_beta_1	0.6291	1.2582
CD70	0.465	0.915		IL_1RT1	0.6241	1.22807		PGLYRP1	0.6291	1.23791
PDGF_subunit_A	0.465	0.900476		MIC_A_B	0.6241	1.20857		PRTN3	0.6291	1.21826
IL8	0.492	0.937875		TNFRSF12A	0.6441	1.22782		ALCAM	0.6481	1.23544
VEGFR_2	0.492	0.923446		PAI	0.6641	1.24646		CCL19	0.6661	1.25022
CAIX	0.535	0.988939		AZU1	0.6851	1.2664		CD28	0.6661	1.23128
CASP_3	0.535	0.974179		CD83	0.6851	1.2475		CXCL5	0.6661	1.2129
CCL20	0.535	0.959853		ICOSLG	0.6851	1.22915		TNFRSF4	0.6661	1.19506
CSTB	0.535	0.945942		CX3CL1	0.7051	1.2467		AZU1	0.6851	1.21134
TIE2	0.536	0.934171		CXCL10	0.7051	1.22889		CX3CL1	0.7031	1.2254
CD4	0.544	0.934761		GDF_15	0.7051	1.21158		IL_6RA	0.7031	1.20814
CXCL16	0.544	0.921778		TFPI	0.7051	1.19475		CPB1	0.7221	1.22356
IL10	0.546	0.912493		TNFRSF21	0.7051	1.17839		CXCL10	0.7221	1.2068
CCL16	0.551	0.908405		CAIX	0.7261	1.19708		EGFR	0.7221	1.19049
CCL3	0.565	0.919067		CXCL11	0.7261	1.18112		ICOSLG	0.7221	1.17462
CXCL10	0.58	0.931053		HO_1	0.7261	1.16558		PDGF_subunit_A	0.7221	1.15916
CPB1	0.584	0.925299		VEGFC	0.7261	1.15044		CCL23	0.7411	1.17421
CD83	0.61	0.954103		CASP_3	0.7471	1.16854		CD83	0.7411	1.15916
CX3CL1	0.611	0.94357		CCL24	0.7471	1.15375		CXCL11	0.7411	1.14448
GDF_15	0.626	0.95465		CPB1	0.7471	1.13933		Ep_CAM	0.7411	1.13018
PAI	0.626	0.942864		CSTB	0.7471	1.12526		IL_1_alpha	0.7411	1.11622
TFF3	0.626	0.931366		KLRD1	0.7471	1.11154		IL4	0.7411	1.10261
TNFRSF21	0.626	0.920145		MCP_1_2	0.7471	1.09815		MMP_3	0.7411	1.08933
TNFRSF4	0.647	0.93969		CTSD	0.7691	1.11703		RARRES2	0.7411	1.07636
TNF_R1	0.658	0.944424		FGF2	0.7901	1.13403		TWEAK	0.7411	1.0637
TRAIL	0.658	0.933442		IL12	0.7901	1.12084		BLM_hydrolase	0.7611	1.0797
EPHB4	0.665	0.932529		TNFRSF9	0.7901	1.10796		HGF	0.7611	1.06729
CXCL13	0.682	0.9455		CD28	0.8121	1.12587		ADA	0.7801	1.0815
CCL24	0.686	0.94036		PDGF_subunit_A	0.8121	1.11322		CXCL1	0.7801	1.06935
CXCL5	0.69	0.935333		EGFR	0.8341	1.13067		FGF2	0.7801	1.05747
HGF	0.719	0.963934		CD70	0.8561	1.14774		Gal_1	0.7801	1.04585
ADGRG1	0.723	0.958761		CTSZ	0.8561	1.13526		CSTB	0.8001	1.061
PDGF_subunit_B	0.723	0.948452		CXCL5	0.8561	1.12306		IL18	0.8001	1.04959
OPG	0.757	0.982489		IL8	0.8561	1.11111		LDL_receptor	0.8001	1.03843
PLC	0.757	0.972147		TNF_R1	0.8561	1.09941		TNFRSF9	0.8001	1.0275
TNF_R2	0.782	0.993792		IGFBP_1	0.8781	1.11592		VEGFC	0.8001	1.01679
ANG_1	0.79	0.993608		TNFRSF14	0.8781	1.10441		COL1A1	0.8191	1.03021
PD_L1	0.79	0.983469		TWEAK	0.8781	1.09314		CXCL16	0.8191	1.0197
VEGFA	0.79	0.973535		CRTAM	0.9001	1.10921		IL8	0.8391	1.03404
TNFSF13B	0.804	0.98088		CSF_1	0.9001	1.09812		MMP7	0.8591	1.0481
HO_1	0.808	0.976		MPO	0.9001	1.08725		OPG	0.8591	1.03772
TNFSF14	0.819	0.979588		PGLYRP1	0.9001	1.07659		uPA	0.8591	1.02755
TNFRSF9	0.825	0.977184		TR_AP	0.9001	1.06614		IL6	0.8791	1.04126
TNFRSF12A	0.842	0.987731		PD_L2	0.9221	1.08169		TNFRSF14	0.8991	1.05471
IL_6RA	0.859	0.998076		BLM_hydrolase	0.9441	1.09695		CASP_3	0.9191	1.06791
ICOSLG	0.877	1.00938		MCP_4	0.9441	1.08661		FAS	0.9191	1.05783
IL_1_alpha	0.912	1.03985		PI3	0.9441	1.07645		PD_L1	0.9191	1.04795
KLRD1	0.917	1.03587		PRTN3	0.9441	1.06648		CXCL13	0.9391	1.06084
CD5	0.919	1.02861		TNFRSF4	0.9441	1.0567		Gal_9	0.9391	1.0511
CXCL9	0.928	1.02924		U_PAR	0.9441	1.04709		MCP_4	0.9391	1.04155
CASP_8	0.947	1.04085		VEGFA	0.9441	1.03766		MMP12	0.9391	1.03216
CCL4	0.947	1.03155		AXL	0.9671	1.05345		TFF3	0.9391	1.02295
IL7	0.947	1.02242		CXCL1	0.9671	1.04413		ANG_1	0.9601	1.03657
MCP_1_2	0.947	1.01346		GRN	0.9671	1.03497		GZMH	0.9601	1.02748
MMP7	0.947	1.00464		IL4	0.9671	1.02597		LAMP3	0.9601	1.01854
Gal_9	0.965	1.01491		LDL_receptor	0.9671	1.01712		PAI	0.9601	1.00976
CCL23	0.973	1.01458		TIE2	0.9671	1.00843		CCL17	0.9801	1.02198
PGF	0.982	1.01529		t_PA	0.9671	0.999883		JAM_A	0.9801	1.01332
MMP12	0.991	1.01598		CD4	0.9891	1.01404		CD5	1.0001	1.02531
CCL19	1	1.01667		TRAIL	0.9891	1.00558		CTSD	1.0001	1.01677
IGFBP_7	1	1.00826		GZMA	1.0001	1.00837		KLRD1	1.0001	1.00837
